# Supplementary material for: Carotenoid Interactions with PCSK9: Exploring Novel Cholesterol-Lowering Strategies
Source: Pharmaceuticals (Basel). 2024 Nov 27;17(12):1597. doi: 10.3390/ph17121597 (PMC11676125; doi:10.3390/ph17121597)
Supplement: Supplementary file 1 [file pharmaceuticals-17-01597-s001.zip]

Archive with 1 entries (1 files):
- pharmaceuticals-3309680-supplementary.pdf
